# Supplementary material for: Development of a convenient and effective hypertension risk prediction model and exploration of the relationship between Serum Ferritin and Hypertension Risk: a study based on NHANES 2017—March 2020
Source: Front Cardiovasc Med. 2023 Sep 6;10:1224795. doi: 10.3389/fcvm.2023.1224795 (PMC10510409; doi:10.3389/fcvm.2023.1224795)
Supplement: Supplementary file 1 [file Table1.xlsx]

## Sheet: Sheet1
variables	total(n = 8073)	hypertension(n = 3527)	normotensive(n = 3654)	pre-hypertension(n = 892)	p-value
age	50（35-63）	61(49-69)	39(29-53)	47(36-59)	＜0.01
BMI	28.5（24.6-33.5）	30.0(25.9-35.4)	26.9(23.4-31.4)	29.3(25.3-33.9)
Waist(cm)	98.7（88.7-109.7）	103.5(94.3-114.9)	93.5(83.67-103.5)	99.7(90.5-111.0)
SBP(mmHg)	122（112-135）	134(121-147)	113(106-121)	129(122-133)
DBP(mmHg)	74（68-90）	82(80-88)	70(65-75)	79(71-85)
MET	24（1-88）	14(0-60)	32(5-114)	29(5-109.75)
SIT	5（3-8）	5(3-8)	4(3-8)	5(3-8)
sex
male	4009(49.7%)	1792(50.8%)	1702(46.6%)	515(57.7%)	＜0.01
female	4064(50.3%)	1735(49.2%)	1952(53.4%)	377(42.3%)
edu
＜9th grade	978(12.1%)	320(9.1%)	551(15.1%)	107(12.0%)	＜0.01
9~11th grade	854(10.6%)	349(9.9%)	422(11.5%)	83(9.3%)
High school graduate or GED	2574(31.9%)	1134(32.2%)	1141(31.2%)	299(33.5%)
Some college or AA degree	2218(27.5%)	1206(34.2%)	788(21.6%)	224(25.1%)
≥college graduate	1058(13.1%)	353(10.0%)	580(15.9%)	125(14.0%)
other	391(4.8%)	165(4.7%)	172(4.7%)	54(6.1%)
marry
Married or Living with Partner	4626(57.3%)	1933(54.8%)	2145(58.7%)	548(61.4%)	＜0.01
Widowed; Divorced; Separated	1784(22.1%)	1099(31.2%)	509(13.9%)	176(19.7%)
Never married	1663(20.6%)	495(14.0%)	1000(27.4%)	168(18.8%)
poor
poverty	2143(26.5%)	981(27.8%)	948(25.9%)	214(24.0%)	＜0.01
just enough	1451(18.0%)	688(19.5%)	633(17.3%)	130(14.6%)
rich	4479(55.5%)	1858(52.7%)	2073(56.7%)	548(61.4%)
HD
Yes	335(4.1%)	267(7.6%)	56(1.5%)	12(1.3%)	＜0.01
No	7738(95.9%)	3260(92.4%)	3598(98.5%)	880(98.7%)
P.DM
Yes	3852(47.7%)	1951(55.3%)	1513(41.4%)	388(43.5%)	＜0.01
No	4221(52.3%)	1576(44.7%)	2141(58.6%)	504(56.5%)
P.HD
Yes	1009(12.5%)	552(15.7%)	364(10.0%)	93(10.4%)	＜0.01
No	7064(87.5%)	2975(84.3%)	3290(90.0%)	799(89.6%)
drink					0.932
Yes	7339(90.9%)	3202(90.8%)	3324(91.0%)	813(91.1%)
No	734(9.1%)	325(9.2%)	330(9.0%)	79(8.9%)
Sleep time ＜0.01
＜5 h	371(4.6%)	187(5.3%)	150(4.1%)	34(3.8%)	＜0.01
5~7 h	1721(21.3%)	770(21.8%)	758(20.7%)	193(21.6%)
7~9 h	5071(62.8%)	2106(59.7%)	2389(65.4%)	576(64.6%)
＞9 h	910(11.3%)	464(13.2%)	357(9.8%)	89(10.0%)
DM
Yes	1513(18.7%)	1097(31.1%)	280(7.7%)	136(15.2%)	＜0.01
No	4067(50.4%)	1209(34.3%)	2397(65.6%)	461(51.7%)
pre-DM	2493(30.9%)	1221(34.6%)	977(26.7%)	295(33.1%)
DPQ
1	6122(75.8%)	2551(72.3%)	2870(78.5%)	701(78.6%)	＜0.01
2	1215(15.1%)	572(16.2%)	512(14.0%)	131(14.7%)
3	458(5.7%)	251(7.1%)	170(4.7%)	37(4.1%)
4	192(2.4%)	103(2.9%)	74(2.0%)	15(1.7%)
5	86(1.1%)	50(1.4%)	28(0.8%)	8(0.9%)
SMQ100
Yes	3305(40.9%)	1677(47.5%)	1281(35.1%)	347(38.9%)	＜0.01
No	4768(59.1%)	1850(52.5%)	2373(64.9%)	545(61.1%)
Ferritin	113（55.8-206）	130.05（70.8-231.5）	94.3（43.17-175.0）	130.0（63.9-227.75）
HDL	1.32(1.11-1.58)	1.29(1.09-1.58)	1.34(1.14-1.60)	1.31(1.06-1.58)
TC	4.71(4.09-5.40)	4.94(4.25-5.64)	4.63(4.06-5.28)	4.73(4.09-5.46)
F_CRE	0.84(0.71-0.99)	0.88(0.74-1.05)	0.81(0.68-0.94)	0.86(0.72-0.98)
UACR	7.52(4.84-15.09)	10.22(5.85-25.12)	6.26(4.34-10.37)	6.91(4.56-11.75)
HbA1C	5.6(5.3-6.0)	5.8(5.5-6.4)	5.4(5.2-5.7)	5.6(5.3-5.9)
